# Supplementary material for: Structural basis of LAIR1 targeting by polymorphic Plasmodium RIFINs
Source: Nat Commun. 2021 Jul 9;12:4226. doi: 10.1038/s41467-021-24291-6 (PMC8270905; doi:10.1038/s41467-021-24291-6)
Supplement: Supplementary file 3 — Supplementary Data 1 [file 41467_2021_24291_MOESM3_ESM.xlsx]

## Sheet: Supplementary Data 1
Supplementary Data 1. List of three-residue signature matched RIFIN.
UniProt ID	Protein Sequence
A0A024UXK2	MKVHYINILLFALPLNILVSSKKNTYIKYNTLNTKLIRAHRTLCECELYALSNYDNDPEMKEVMQQFDRQSSQRFLEYDEHMQEKRRKCKEQCDKDIQKIILKDRIEKELTERLTTLETNIGTNDIPTCVCEKSVADKVEKTCFRCGSVFGGGIAPSVGLLGGIGEAAISAWKPKAIAAAIVSAKKAGAAEGAIAGNAHGMKIVISFLKQGGVDELIPEIYKTFVATNRYADVINLASAIDAQMDASCGLSTIGTPPICVVRGKLGVISNPGGIIVKQKDAIIKVLDRALKKATQSAQELSEITAKDVAADLTAEKTNLINTIYGSWETTIIAAVIAIVVIVLIMVIIYLILRYRRKKKMKKKLQYIKLLEE
A0A024UY33	MKDHYINILLFALPLNILVYNQRNYYITPRHTETNRSLCECELYSPTNYDSDPEMKRVMQQFVDRTTQRFHEYDERMKTTRQKCREQCDKEIQKIILKDKLEKQMEQHFDTLQTDIQSDAIPTCVCEKSLADKVEKNCMKCTQNLGGIVAPSSGVLAGIAEGALYAWKPTAIAAAMELAKQAGATAGLKAGNTHGMNIVIHYLKGLKVDTLKSGIFNSFVNNSHYTEVTGLVDIINTQMNEVCSATYIGTHPICVVRNALGLEAVPGKAKVEQIDVIRRVLNEALEKATSSANAKATQVAADKTAEFKIANVGAVESTYGSCQTAIIASIVAIVVIVLIMVIIYLILRYRRKKKMKKKLQYIKLLEE
A0A024VJ48	MSNYDNDPEMKSVMQQFHDRTTQRFQEYDERLQERRQIYKDTCNKEIQKIILKDKLEKELTEKFVALDTNITTKDIPTCVCEKSSAEKTEKFCHNCGYALGSIAPNIGLLGGPGIYGCKIAVLESVKEFAAEAGAAKGAVAGEAAGRNAIIGALKTHFHINRLNGTSLQSFFNSTSYSDVTAIANAIDAQMNASCSATLGGTFKQAFCDLRVTLNIAATPGKPMVQQKTAITKGVIQFVGKAKGADELIATKVSSETSSRIITKGNALIEAGFDSSTTSIYASIIVILIIVLIMVIIYLILRYRRKKKMKKKLQYIKLLEE
A0A024VP07	MDKSSIGDKIEEYLKEKSDDSKIDELLKADPSEVEYYRSGGDGDYLKNNICKITVNHSDSGKYEPCDRIPPPYGDNDQWKCQQNLYKASENNKNVFVPPRRQRMCINNLENLNVERIRDKHAFLADVLLTARNEGERIVQNHPDTNSSNVCIALERSFADIADIIRGRDGNKCETKSTNNVEELIKKFFEKNYRENKEYKRKYPNDDPKYTKLREDWWTKNRQKVWEVITCGARSNDLLIKRGWTTSKESEGENKLELCRKCGHYEEKVPTKLDYVPQFLRWLTEWIEDLYREKQNLIDDMERHREECTSEDHKSKEGASYCNMCKDKCKKYCECVKKWKSEWENQKNKYKDLYQQENETSSSSKKKSRYDDYVKEFFKKLNEANYSSLENYIKDDPYS…
A0A024VUM6	MKVHYINILLFSVPLNILVNTHKKPSIKPRHIQTTRLLSECELFAPQNYDNDPEMKSVMQQFHDYTTQRFQEYDERLHEKRQICKDNCDKEIQKIILKDKIEKELTEKFVTLDTNISTKDIPTCVCEKSLADKTETFCHNCGYGLGSIAPNIGLLGGPGIYAWKIATLASVKEFAAKTGAAKGAAAGLEAGKEAIIGALQKYFKIYNLNGTSFQSFFKTTAYTDISKIVSVIDTEMSTSCGLSANNGNAPICALRTKLDLVAKPGHVMVDQKAAITKEITKFVGKAKGTANFKAAQVSSETSSNIITKQTDVINTIYMSNQTAIIASIIAIIIIVLIMVIIYLILRYRRKKKMKKKLQYIKLLQE
A0A024VVU9	MKNTRQKCKDKCDKEIQKIILKDKLEKELMDKFATLHTDIQSDAIPTCVCETSIADKVEKGCLKCAQNLGGIAVPSSGVLGEIATFAVNGWKTTAIAAATKEAMIEGAAQGAIAGNIRGMEIAIEGLKALKVDTLKTGIFDSFLTTNRYTEVINLASAIDAQMNASCSATLAKSGYESFCDLRVKLNLAATPGKPKVEQIDAITNVLDGVLKKATQSAEALSETTANEVAAELTALKTDAINTIFMSKQTTIIASIVAIVVIVLIMVIIYLILRYRRKKKMKKKLQYIKLLEE
A0A024VWK1	MEKEEDLKDFCVIDNRGSDSPIDVSCDKIIDKNGNVIYKSYNNVYKLTYKHIFKYKRISSISTDVIYDENGNGYTPLYHYYYDDVINSDINQEVDYVINEEIYNRESTKQECLKYDMYELLLLRFLKYECEDDDSEDILNKYCFIRERKYNKPGGNKYIPRDRSNNNNNIGNNVNGMNNFVLLNNNNNNMRIRNTYNNNNNNINNNNNNNNNFNNFNNNNNNNNFNNFNNFNNNNNFNNNNHFNIHNIDNYDDSYVKGRHRGNYLSSSLNNINGKVFKNLDDNCYNLPTNNLYIDKEGKMHLTGKEHYNAASSNEYNHNNKNTNNYNNNSYNNNNFCNNNYNDNNYNNSNNKGMGNKYERSLNYLKKEHDMVDYEYNNKGNIRKNDSEKYWDNPPLHYS…
A0A024VXP4	MKVHYINILLFALPRNILVNTHKKSSITPRHIQTTRLLCECELFAPQNYDNDPEMKRVMQQFHDRTTQRFQEYDENLKEKRQICKEKCDKEIQKIILKDKLEKELTEKFVALDTNITTKDIPTCVCEKSSAEKTEKFCHNCGYALGSIAPNIGLLGGPGIYGWKIATLAFVKEFAAKYGAAKGAVAGEAAGNYTIIGALREYFKIHSLNGTSLQSFFKTTPYNDVTTIATAIDTDMTTLCDALVVEKGNKAFCGLRETFKKFATSGQSMGNQKTVITQGVTKFVGKATEAADIKAAQVRTITSSRIITKGNALIEAGFDSSTTSIYASIIVILIIVLIMVIIYLILRYRRKKKIKKKLQYIKLLEE
A0A024VZ66	MKALMENYDRQTSQRFKEYDEVMKDKHQNCKEQCDKDIRKIILKDKIEKQMAEHFSGLETKIDRSNIPTCVCEKSVADKMEKTCLKCGSVLGGGIPGFGLVGGYGVYELVELAKVAATASAERAGMETGIQAGISKAISGIETKFHLSTIRGEALGSFLNKGNYIDETLINGVIKIEYLTKCTGSKANTDSSALCLFRENGNEWAFKAIEGNTKIIVKEAAGETAKVTAE
A0A024W3I9	MASIKTPCISKNVDRVCNAILTDSNYWIGPVAKAGKQATALTTESVQKAQLGEVTATSTYSYMVIAYSVVAILIILLVMVIIYIVLRYLAVKELENAALLAAAQKGIATGIDKAIEGLKIKFDLEKLSGVSLNTILNAKNFKHPMILGQLVQGEYNAICESDPSNSVNALCIYRRSFNSETYKLIATDAQTVALDAGKAAAEAEEAEIILANAESSYLYGAIGYSVLVILIILLKKKNE
A0A024WCY6	MKINCINILLISVPLNILVNTHKKKSITPRHTPKITTTRLLCECELYSPANYDNDPQMKSVIDNFNKQTQQRLHEYDERMKTTRQKCKDRCDNEIQKIILKDKLEKQMAEQLTTLETKIDTDDIPTCICEKSLADKMEKGCLKCAQNLGGIVAPSSGVLGEIAAFAVKGWKTKAIAAAAQEAIAKGTAAGKIAGDIHGMEIVIEGLKALKVDTLKSGIFNTFVTTKRYTDVINLASAIDAQMDASCGLSTIGTPPICVVRGKLGVISNPGGIIVKQKDAIIKVLDRALKKATQSAQELSEITAKDVAAEFTAQKTDAINTIFMSKQTAIIASIVAIVVIVLIMVIIYLILRYRRKKKMKKKLQYIKLLKE
A0A024WEG1	MQQFHDRTTQRFQEYDERLHEKRQVCKDTCDKEIKKIILKDKLEKQMAQQFSTLHTDIQSDAIPTCVCEKSLADKVEKGCLRCAQNLGGIVVPSSGVLAGISEAALSVWKTTEIAAATELAKQAGAAAGIKAGKAVGVKTIIRILEKYYSIYELNGTSLKSFFTTTRYNDITTIVGVIDTELNTSCGLNSFDNQAICGLRAKLDLLAKPGQDMVTQKEAITKMITNVVHKSEITAEAAKTEVAATKTAAAIKMNTQAIEAATTPYYTPIIASIVAIVVIVLIMVIIYLVLRYRRKKKMKKKLHYIKLLEE
A0A024WEZ1	MIILIILKDKIEKQLAQQFSTLQTNIDTNDIPTCVCEKSLADKTEKFCLNCGKNMGAITPCWGLVSGLGYYRWEIAATAAAVQKGIDAGIAKAIELLKQNFGLTNLTNDAWTNLVNAETFKDSAVLNSSLKELGEKICEMAESTSPDDAFCLFRYRGESVLAKAIQTHTKTVATQAAAEATSVTDANVAEVTATGFTYSTAITASIVAIVVIILVMLIIYLMLRYRRKKKVKKKLQYIKLLKE
A0A024WH62	MGSQSSKSSQPSVVTNESEKSARNEKKKVNGYTSQLRGYLSRATFCDAFCDFVGIRNYGYSDPCYLDHRFYTNIKDSSVEGRNPCNGREKDRFGENAESYCNSDKIRDNGIKSAGGACAPPRRRHICDKNLEALTVANTKNSNDLLGNILVTAKYEGESIVRNHPNKETSDVCTALARSFADIGDIVRGRDMFKRNEEDAVQKGLRAVFKNIHENLRRPAKSHYADGDKSGNYYKLREAWWTVNRDQVWKAITCKAPKDANYFTKESDGTLHFSSHGKCGHNEGDPPTDLDYVPQYLRWFEEWAEEFCRKKKIKLENVEKACRDDSKNLYCSHNGYDCTKTIRNENILSDDPKCNSCLAKCSLYDIWLRNQRNEFEKQKEIYTKEIQIYLSNKKKSSSS…
A0A024WMI5	MMTMEKKNDDNNSKLCKDLKYSFADYGDLIKGTSIWDNDFTKNVELNLQNNFGKLFRKYIKKNNTAEQHTSYSSLAELRESWWNTNKKYIWTAMKNGAEMNSTMCNADGSVTGSGSSCDDMPTIDLIPQYLRFLQEWVEHFCKQRQEKVNAVINSCNSCKESGNKCKTECKTKCKDECEKYKKFIEDCNGGGTGTAGSSWVKRWDQIYKRYSKHIEDAKRNRKAGTKNCGITTGTISGESSGATSGVTTTENKCVQSDIDSFFKHLIDIGLTTPSSYLSIVLDENNCGEDNAPWTTYTTYTTTKKCNKETDKSKSQSCNTAVVVNVPSPLGNTPHGYKYACECRTPNKQETCDDRKEYMNQWIIDTSKNPKGSGSGKDYYELYTYNGVQIKQAAGRSNN…
A0A024WMJ3	MKRVMQQFEDRTTQRFHEYDERMKTTRQKCKEQCDKEIQKIVLKDKMEKQMVEQFSTLQTDIQSDAIPTCICEKSIADKTEKFCLNCGVQLGGGVLQASGLLGGIGQLGLDAWKAAALVTAKELAAEAGAAAGLKAGDIHGMKIVIHYLKGLKVDTLKSGIFNSFVTTKRYSEVTGLVDIINTQMNAACSVEVTSNQAICNVRNALRVGAMPDKAEVKQIGAITKWLNQALEKATSSANTQAARVTAAKKAAILETSTKAIETTSYNCYTTIAYSITAILIIVLIMVIIYLILRYRRKKKMKKKLQYIKLLEE
A0A024WR99	MQQFHDRTTQRFQEYDERLQEKRQVCKDTCDKEIQKIILKDKLEKELTEKFVTLDTNIATKDIPTCVCEESLADKTEKFCHNCGYALGSIAPNIGLLGGPGIYGWKIAVLESVKEFAAKAGAAQGAVAGEAAGKNAIIGALQYFFHIDNLNGTPLQLFFNSTLYTDVPKIASAIDTEMTASCNALLGKAGNEAFCGLRKSFNLVAVPGQSMGNQKTEITKGVIQLVGKAKDAANFKAAQVSSETSSNIITKQTTLIEAVFDSSTTSIYASIIVILIIVLIMIIIYLILRYRRKKKMKKKLQYIKLLEE
A0A024X7V1	MKVHYINILMLADPLNILVYNQRNHKTITHHTPNESPIKTHRSLCECELYVPQNYDNDPEMKSVMKNFDRQTSERLREYDERMNKNRKKCKDQCDKDIQKIILKDKIEKELKEKLATLETNINTKDLPICECEKSLTDKVEKGCLGCGLLGSGIAPNVGLFGEVALGAWKTAALVTAKKLAAEAGAAAGLKAGDALGMEIVTLGLKSLKVDTLKSGIFKSFVTTSRYTEVTGLVNIIDTQINDACSPFSIVKEAICALRENFGLEAVPGGRQVEQIDVIRRVLNEALKKATSSANAKATQVAATKTAAFETAQKGAIEAASTQFYTTIAYSITAILIIVLIMVIIYLILRYRRKKKMKKKLQYIKLLEK
A0A024XBF9	MKVHYINILLLALLLNILVRSQKNPSITPPHTKTNRSLCEYDLYIPNYDNDPQMKRVMQKFHDRTTQRFQEYDERLQEKRQIYKDQCDKEIQKIILKDKIEKELMDKFATLQTDIQSDAIPTCICEKSLADKVEKGCLRCAQNLGGIVVPSSGVLAGIAEGALYAWKPTAIAAAMELAKQAGAAAGIKAGKAVGVKTIIRILEKYYSIYELNGTSLKSFFTTTRYNDITTIVGVIDTELNTSCVLNSFDNQAICGLRKTLKIIAEPGKPKVEQIDAITRMITNVVHKSEITAEAAKTEVAATKTAAAIKMNTEAIEAATTPYYTPIIASIVAIVVIVLIMVIIYLVLRYRRKKKMKKKLHYIKLLEE
A0A024XBG2	MKLHYSKLLLFSLLLNILAHNKNKPYLKTHHTSTTTSRVLSECDIHMPNYDKDPDMKSVKENFDRQTSQRFEEYEERMREKRQKRKEERDKNIQKIILKDKVEKSLEEKVEKACLKCGCVLGGVATSVGIIGPVAVKGLENAALLAAAQKGIATGIDKAIEGLKIKFDLEKLSGVSLNTILNAKNFKHPMILGQLVQREYNAICESDPSNSVNALCIYRRSLNSETYKLIATDAQTVALDAGKAAAEAEEAEIILANAESSYLYGAIGYSVLVILIILLVMIIIYLILRYRRKKKMNKKEQYTKLLSK
A0A024XEG9	ANTHKKPSITPRHIQTNRLLCECELYMSNYDNDPEMKRVMQQFHDRTTQRFQEYDERLQEKRQICKDTCDKEIQKIILKDKLEKELTEKFVALDTNITTKDIPTCVCEKSLADKTEKFCHNCGYGLGSVAPSIGLLGGPGIYGWKIAVFASVKEFAAKYGAAKGAVAGDAAGKNTIIGALQKYFKIHSLNGTSLKSFFNSTSYSDVTTIASAIDTEMSTSCGLSGEVVNEALCAFRETFKKFATSGKPPLDQKTAITKGVIQFVGKAKGADELIATKVSSETSSRIITKGNALIEAGFDSSTTSIYASIIVILIIVLIMVIIYLILRYRRKKKMKKKLQYIKLLEE
A0A060RM70	MKIHYINILLFALPLNILVHNQRNHNSTRYHTPKIPTNRSLCECEIYAPANYDNDPQMKMVMQQFQDRTSQRFHEYDDRMVEKRKQCKERCDKEIQKIILKDKLEKELMDKFATLDTDIQSDAIPTCVREKSIADNVEKDCLRCGYGLGTVAPTVGLFGSVVIGAWKNTALDAAIKAAIAKGAAAGIKAGDVVGMKVVIKFLEALKADKLCPDVFRSFQTTSHYTKVTGLVDIIDKQLDVTCSTSSSGNEAICGLRKTLGVEAMPGRELVKQKDAIAKVLDGALEKATDSAKTAADIATEEVTAAAIETNTGVVQTASYNWYATIGYSVLAIIIIVLIMVIIYLILRYRRKKKMKKKLQYMKLLNQ
A0A060RMD4	MKVHYINILLFALPLNILVYNQRNHKSPTPHTPKIPTNRSLCECELYEPANYDNDPHMKKLMQQFEDRTSQRFHEYDERLQAKRKQCKDKCDKEIQKIILKDKLEKEFMDKFVTLHTDIQSDAIPTCVCEKSMADKMEKGCLQCGGVLGGGVAPSVGLLGGIGIYGWEMVALAAAKKAAIAKGLLFGKIVGDAKGMEIVIKGLDVLKADKLIPEIFNSFKNSRHYTEVLDLVDIINTQLNTTCSTGATAHVQNSICVVRETLGVIPKAGGKMVEQKTAITNVLDKALAKATSSANAAAKIAKKEVTAAAIEKNTGAVGTASYNLYNAIGYSVLAILIIVLIMVIIYLILRYRRKKKMKKKLQYIKLLEE
A0A060RME3	MKVHYINILLCALPLNILGDNQRNHKSTTPCHTPKIPTTRLLCECELYMPNYDNDPQMKEVMENFNKQTQQRFHEYDERMQNTRQKCKERCDKEIQKIILKDKLEKELMDKFATLETKINTDDIPTCVCEKSMADKTEKFCLNCGMNVGGVVTLSSGVLGGIAQGAIGAWKSTKIAAAIVAAQEAGAAQGAAAGAEAGKRVVIFGLETFGIDRLCPDIFKSFQTTRPYTDISGIPHLVHQQYKETCSASASGITQTMCDEIGPKLGLVNPKGPPPPPDTNPIVPRLNALAXXWNECGRCCYTFFRSIRRNCSRCYRCLEKYKNCSRYCSRSGSRCCSGCCCRCAGKRVVIFGLETFGIDRLCPDIFKSFQTTRPYTDISGIPHLVHQQYKETCSASASG…
A0A060RMK7	MKVHYINILLFALPLNILVNIHKNPSNTPHHTPTTRLLCECNLYMPNYDNDPQMKKVMQQFEDRTSERLREYDDRMVEKRKQCKDKCDKEIQKIILKDKLEKQMEQQLTTLETKITTDDIPTCICEKSIADKVEKGCLKCTQNLGGIVAPCSGVLAGIAEGALYAWKPAALKAAARYAMKEGLAFGKIIGEAAGKKAAIGALETHFSIFKLNGIPLESFFTTTHYTEISKIVSVINNEMNATCWKTAKANEAICVLRKTLRLEAEPGGPYVDPETAITNMIKGLVEKATGTANHAAKTTTKGVADIIKRQQTSEIAATYMGNQTIIIASIIAIVVIVLIMVIIYLILRYRRKKKMKKKLQYIKLLEE
A0A060RQV2	MKVHYTNILLFYLPLNILVHNINKSYITPQHTRNTRLLCECELYTSIYDDDPEMKKVLHDFDRQTSQRFKEYYERMLEKRKKCKEQCDKDIQKIILKDKIEKEVTEKLSVRKTDITNDDIPTCACEKSLADKVEKGCLKCTQNLGGIVAPSSGVLGGIAELGLSSWKTAALAASKKAAIAEGAVKGLAKVEAMGFDKFIKGMESAFCIKELDINLLKSVFMQQNSANFSNISDFICTKYKTMYPSNIIGSGGDSVCQIGQTLKDAACSSQVNVSNKACIAREVNAILSASKHDAALKASDIIAEKTATIETAKKVAIETTCMNCHTAIIASIVAILVIVLVMVIIYLILRYRRKKKMKKKLQYIKLLKE
A0A060RRJ0	MKVYYINILLFALLLNILAHNKNKKSIITRHTKTNRTLCECELYAPVNYDNDPQMKEVMENFNKQTQQRFHEYDERLQSKRKQCKEQCDKEIQKIILKDKLEKELMDKFATLHTDIQSDAIPTCICEKSMVDKMEKGCLRCGVVLGGGVMPGFGTIGGTALYALSQLKPMALDAAMRAAMAKGLVKGVAAGKDAGMKVVILGLKALKADELIPGTYKSFVATKLYTEVTELVDIIDTEIKTYCSVGATSEVKKSICVVRKILKQEATPGETWVPQKTAIKNLLDQAVEKGKLTANTEAADVISRTSSKIISKESAAIDATYTSWQTAITASVIAIVIIVLIMVIIYLILRYRRKKKMKKKLQYIKLLEE
A0A0L0CRX9	MVGFPKKNPSITPHTPKIPTTRLLCECELYAPANYDSDPQMKKVMQQFEDRTTQRFHEYDDRMQKKRKQCKDKCDKEIQTIILKDKLEKQMAEQFSTLQTDIQNDAIPTCVCEKSLADKMEKGCLRCGYGLGSVAPMVGLIGSVAVHVWKPVALKAAIKAALEANTAKITIAANAAGDAAGKEAIIGALQNYFHINILNGKPFQSFFYSTPYTEVATIASAINTQMNDSCGLTSTGNLAFCGLREKLGVIAQAGKSKVEQIDAITGVVSEFVDEAKLSANAKVVDVTAAETAIIKEAQEKAIETASYNWYTTIGYSILAILIIVLIMVIIYLILRYRRKKKIKKKLQYIKLLEE
A0A0L0CZE8	MPNYDNDPEMKSVMQQFHDRTKQRFQEYDEMLQEKRQICKDTCDKEIQKIILKDKLEKELTEKFSSLHTDIQSDDIPTCICEKSLADKVEKGCLRCGSILGAAMPEVGSIGATALYTLCQWQTKAIAAATEYALAEGAAKGAVAGEAAGKNAIIGALKTYFHIDNLNGTLLQSFFNSTPYTDVPTIATAIDTEMNTSCSSTLAKSGYESFCALRETFKKFATSGKPPVDQKTAITKGVTEVVGKATQTAEAKAAQVSSETSSKILTKQTDVINTIYMSNQTAIIASIIAIIIIVSIMVIIYLILRYRRKKKMKKKTPIYKIY
A0A0L0D1S0	MKVHYINILLFAVPLNILVNTNKKSSITPRHIQTTRLLCECELYIPNYDNDPEMKRVMQQFHDRTTQRFQEYDEKLKEKRQICKDKCDKVIQKIILKDKIEKELTEKLVTLDTNIATKDIPTCVCEKSLADKTEKFCHNCGYGLGSIAPNIGLLGGPGIYGWKIAVFASVKEFAAKYGAAKGAVAGEAAGKNTIIGALQTHFHINSLNGTPLKSFFTTTRYNDITTIVGVIDTELNTSCGLNSFDNQAICGLRTKLGLEAVPGKPKVEQIDAITRMITNVVHKSETTAEAAKTEVAATKTAAAIKMNTEAIEAATTSYYTPIIASIVAIVIIVLIMVIIYKILRYRRKKKNEEKTPIYKIIKSINIWVS
A0A0L1I759	MKVHYINILLFALPLNILVSSKKNTYIKYNTLNTKLIRAHRTLCECELYALSNYDNDPEMKEVMQQFDRQSSQRFLEYDEHMQEKRRKCKEQCDKDIQKIILKDRIEKELTERLTTLETNIGTNDIPTCVCEKSIADKMEKGCLKCAQNLGGIVTPSSGVLGEIAAFAVKGWKTKAIAAAAQEAIAKGTAAGKIAGDIHGMEIVIEGLKVLEVHRLESGIFNSFVNNSHYTEVTKLAIAIDTEMNEVCSATSIGSQPICALRGKLGLVAKPGQSKVEQIDAITKVLKQALEKATSSANAKATQVAATKTAALETAQKGAIEAASTELYTTIAYSITAILIIVLIMVIIYLILRYRRKKKMKKKLQYIKLLKE
A0A0L1I846	MKFNYINISLFSLSLNILLLSSKVYNQRNHILTLHKPITTSRLLCECELYAPSNYDNNPEMKAVMQDFDCQTSQRFEEYNERMIKNKQKCKEQCDKDIQKIILKDKIEKELTEKFVTLSTSITTKDIPTCVCEKSLSDKMEKTCLRCGGILGGIAPSWGLVSGIVYTGWKTAELVAAAEAAMAEGLAEGIKAGQVAGLAKFIDGFKDVFIMDSLNGTQLKSLFTLQNYTNFPNLTRLINEELNKACSVWLTGSNPICEVRTKLGLVAQAGQKWVEPESIIKLHVDKIVAESQGAAAGVTKTVTEEATTTLTAQKTGVVQTTYMGYETPIIASIVALLLIVLVMIIIYLFLRYRRKKKMKKKHQYIKLLKE
A0A0L7KFP0	MKVHYINILLFALPLNILIYNQRNHKSTTHHTLKIPITRLLCECELYELANYDNDPQMKEVMQQFEVRTSQRFNEYDDRMNEKRQKCREQCDKEIQKIILKDKLEKELMDKFATLQTDIQSDAIPTCICEKSLADKVEKNCMKCAQNLGGIVAPSTGVLAGIAEGALYAWKPTAIAAAMELAKQAGATAGLKAGDIHGMNIVIHYLKGFGVDILFPDIYDAFVATNRYADVINLASAIDAQMDAPCELFSIVNPPICDFRVKLGLVANYGQENVERIGAITKWLNQALDKATSSANIKAAKVTAAKTPTLEAKNIAAVESTYASSQIAIIASIVAIVVIVLIMVIIYLILRYRRKKKMKKKLQYIKLLKE
A0A0L7KKK9	MKVHYINILLFAVPLNIMVNTHKKPSIKPRHIQTTRLLSECELFAPQNYDNDPEMKSVMQQFHDYTTQRFQEYDERLHEKRQICKDNCDKEIQKIILKDKIEKELTEKFVTLDTNISTKDIPTCVCEKSLADKTETFCHNCGYGLGSIAPNIGLLGGPGIYAWKIATLASVKEFAAKTGAAKGAAAGLEAGKEAIIGALQKYFKIYNLNGTSFQSFFKTTAYTDISKIVSVIDTEMSTSCGLSANNGNAPICALRTKLDLVAKPGHVMVDQKAAITKEITKFVGKAKGTANFKAAQVSSETSSNIITKQTDVINTIYMSNQTAIIASIIAIIIIVLIMVIIYLILRYRRKKKMKKKLQYIKLLQE
A0A0L7LVW7	MKVHYINILLLALSLNILVINTHKKPSIRPRHIQTTRLLCECELFAPQNYDNDPEIKRVMQQFYDRTTQRFQEYDEKLQEKRQIYKDKCDKEIQKIILKDKLEKELMDKFATLQTDIQSDDIPACICEKSLADKVEKGCLRCAQNLGGIVVPSSGVLGEIAAFAVNAWKTTEIAAATELAKQAGAAAGKIAGEAMGVKTIIRIFEEIFSIDKLKGTTLKSFFTTTRYNDVKTIASVIDTEMNTSCVLNSFGNQAICGLRKTLKIIAEPGKTMVKQETAITRMITDVVHKAETTAEAIKTQVAATKTAAAIKTNTEAIEAATTPYYTPIIASIVAVVVIVLIMVIIYLILRYRRKKKMKKKLQYIKLLEV
A0A0L7LX59	MVPVKKYILVSSKKNTYIKYNTLNTKLIRAHRTLCECELYALSNYDNDPEMKEVMQQFDRQSSQRFLEYDEHMQEKRRKCKEHCDKDIQKIILKDRIEKELAEKFVTLQTDISINDIPTCVCEKSVADKVEKGCLKCAQHLGGIGAPSSGVLGEIAAFAIKGWKTEAIAAATELAKQAGAAAGLKAGDAAGLNVVIGSLKRYLYIDKLNETPLQSFFTSTSYNDVTAIANAIDAEMDASCGLSSFGTHTICALRGKLGLEAVPGGTMVNQKDAITRMINGLVGKAKGTAKAVADSKNAEVVAELTAQKTDAINTIFMSNQNIIIASVVAIVVIVLIMVIIYLILRYRPKKKMKKKLQYIKLLEE
A0A0L7M6Q3	MKVHYINILLFALPLNILVSSKKNTYIKYNTLNTKLIRAHRTLCECELYALSNYDNDPEMKEVMQQFDRQSSQRFLEYDEHMQEKRRKCKDKCDKEIQKIILKDRIEKELAQELITLETKITTEDIPTCICEKSLADKTEKFCHNCGYGLGSIAPNIGLLGGPGIYGWKIAVLESVKEFAAKAGAAKGAVAGEAAGKNAIIGALQNHFKIHSLNGISLESFFTSTSYTEVTKLAIAIDTEMDASCGLSSFGTHTICALRGKLDLVAVPGRTMVNQKDAITKEITKFVGKAKGTANFKAAQVSSETSSKIIANETALIEAGFNSSITSINASIIAIVVIVLIMVIIYLILRYRRKKKMKKKLQYIKLLEE
A0A2I0BRG0	MKFNYTNIILFSLSLNILLLSSRVYNKRNHKSIILHTSNENPIKTHRSLCECELYSPTNYDSDPEMKRVMQQFHDRTTQRFHEYDERMKTTRQECKEQCDKEIQKIILKDRLEKELMDKFATLHTDIQSDAIPTCVCEKSLADKTEKFCLNCGVQLGGGVLQASGLLGGIGQLGLDAWKAAALVTAKELAEKAGAAAGLKAGDIHGMKIVIEGLKALKVDTLKSGIFNSFVNNSHYTEVTGLAIAIDTEMNEVCSATYIGIHPICVVREKLGVIPKAGGTMVKQKDAITNVLKQALEKATQSAEALSETTAEDVAAKLTAQKTGAINTIFMSNQTAIIASIVAIVVIVLIMVIIYLILRYRRKKKMKKKLQYIKLLEE
A0A2I0BZK1	MKIHYTNILLFPLKLNILVNTHKKPSISPHHIQTTRLLCECELYMSNYDNDPEMKSVMQQFHDCTTQRFQEYDERLQEKRQICKDKCDKEIQKIILKDKIEKELTEKFSSLHTDIQGDDIPTCICEKSLADKVEKGCLRCAQNLGGIVVPSSGVLGEIAAFAVNAWKTTEIAAATELAKQAGAAAGKIAGEAMGVKTIIRIFEKIFSIDKLKGTTLKSFFTTTRYNDVKTIASVIDTEMNTSCVLNSFGNHAICGLRTKLDLVAKPGQVMVIQKDAITRMITDVVHKAEITAEAAKTQVAASKTAAAIKTNIEAIEAATTPYYTPIIASIVAVVVIILIMVIIYLILRYRRKKKMKKKLQYIKLLEV
A0A2I0C2G5	MKDHYINILLFALPLNILVYNQRNYYITPRHTETNRSLCECELYSPTNYDSDPEMKRVMQQFVDRTTQRFHEYDESLQSKRKQCKDQCDKEIQKIILKDKIEKEFTEKLSTLQTDITTKDIPTCVCEKSLADKMEKVCLKCAQNLGGIVAPSTGVLGEIAALAVNAWKTTALKNAIAAAQKAGDAAGKIAGESKGVETIIGILEQYYSIYELKGTPLKSFFATTHYTDISNIATVIDTELNTSCGLNSLANQAICGLRTKLGLVAKPGQVMVTQKEAITKMITNVVHKSEITAEAAKTEVAATKTAAAIKMNTEAIEAATTPYYTPIIASIVAIVVIVLIMVIIYLILRYRRKKKMKKKLQYIKLLN
A0A2P9A7L6	MKIHCINILLFAVALNILVNTHKKTSITQKRLTTRLLCECELYSPAIYDNDPQMKSVIDNFNKQTQQRLNEYDQRMKTTRQECKEQCDKEIQKIILKDKLEKELMDKFATLHTDMQSDAIPTCVCENSIADKVEKECLKCAQNLGGIAVPSSGVLGEIAAFAVNGWKTTAIAAATKYAMKEGAAQGAIAGNARGMEIVIEGLKALKVDTLKSGIFNTFVTTNRYTEVINLASAIDAQMDASCGLSTIGTPPICVVRGKLGVISNPGQAKVEQIDAIKNVLNQALGKATQSAEALSEITANEVAAELTAQKTDAINTIFMSKQTAIIASIVAIVVIVLIMVIIYLILRYRRKKKMKKKLQYIKLLEE
A0A2P9A7N0	MKVYYINILLFAVPLNILANIHKKPSIIPRHIKTTRLLCECELYIPNYDNDPEMKEVMQQFDRQTSQRFREYGKSMIKNRQKCKDQCDKDIEKIILKDKIEKELKEKLARLETNITTEDLPICECEKSLAFKMENTCLGCGGVLGSSIAPSVGLLGTVAIDQWKNAAITAATKYALAKGTAKGAIAGEAAGKNVIIGVLQKIFNIYSFNETPLQSFFKSTLYTDITTIASAIDTEMTTSCDPLSANIGNQVLCRLRVSFNLVANTGESMVDQKTEITKEITKLVLKAKGTADFEAAQVSSETSSNIITKQTALIEAGFDSSTTSIYASIIVILIIVLIMVIIYLILRYRRKKKLKKKLQYIKLLEE
A0A2P9A7Z9	MKVHYINILLFAAPLNILAYTHKKPSITPRHIQTTRLLCERELYMSNYDKDPEMKKVMQQFHDRTTQRFQEYDESLQEKRQICKDTCDKEIQKIILKDKIEKELNEKFSALHTDIQSDAIPTCICKKSMTDKVEKGCLRCGGVLGGGVMPGFGAIGGSALYALNQLKPAAITAAIAAAEKAGTAAGIKAGEAAGKNVIIGVLQKKFHLYILNETPLPTFFNSTLYTDITTIATAIDTEMNTSCSSTLGKIGNEAFCGLRETFNTVAIPGGPVVDQKTEITKVITEFVRKAKLTAKIKADEVSSATSSEIITKQTSLIEAGFNSSTTSIYSSIIAIVVIVLIMVIIYLILRYRRKNKMKKKLQYIKLLEE
A0A2P9A817	MKRVMQKFHDYTTQRFQEYDERLHEKRQVCKDTCDNEIQKIILKDKIEKELKETLARLETNITTEDLPIFECEKSLEFKMENTCLGCGGVLGSGIAPSVGLFGTVAIDQWKNVAITAATKYALAEGAAKGAVAGEAAGKNTIIGALQKIFYLDNLNGTSLQSFFNSTPYTAVTKIASAIDTEMTTSCSSLSGEFGNKAFCGLRETFKTFAIPGKPPVDQKIEITKAVTEFVRKAKLTANFEAAQVSSETSSNIITKQTALIEAGFDSSTTSIYASIIVIVIIVLIMVIIYLILRYRRKKKMKKKLQYIKLLEE
A0A2P9A873	MLIHIRNIKKITSSRTLCEYDKYIPNYDNDPEMKEVMEKYYERLAIRWKEYDELKKEKERKYKEQYDKDIKEIILKDKIEKQLTKQLSALDKFTDIDDLAKGIYEKKVATKNKKGYKKSNKTLGHTLTEWNILANIDMYEWIPFSSKEAKIDCNIKNMKHALTKVGYIGHNKFASLGNKDGKDSIDMDQLFSSIMSSSNAFIQRYMGDDITSNGNSLKKQKGLLSLGLYALWEILEHIVTPTVATLIFGVDSDKNRNGRECKKLQNCGCVCKDTKTCCCVCKCGAAKTCCCVCRCGAAEACCCVCNSCCACACEAANACCCVCRCGVAQACCCLCNCCCVCVCESAKACCCVCTCGAANTCCYANTGVVNCAMACADKCAKESSFLNRINNILEGGKVF…
A0A2P9B931	MKVHCINILLFALPLNILVSSPHKKPHTTQCHTPKIPITRLLYECELYAPANYDNDPQMKEVMDNFSKQTQEKLREYDDRMVEKRKQCKDKCDKEIQKIILKHKLEKQMEQQLTTLETKIDTDDIPTCVCEKSIADKMENFCLKCGMNVGGGVILSSGVLGGIGASAVTAWKPGALKAAIAAALQANAVKISAAAKAAGEAKGVETIIRIFEQYYSIYELKGTPLKSFFATTHYTEISNIASVIDTELNNYCSFSSTGTYTICGARKTLGLEAVTGGQYVEQKTTITNVVTKIVKKAKLTADGQAAEVTAAKEAIIKAAEKEAIEATSYNWYTTISYSVLAILIIVLIMVIIYLILRYRRKKKMKKKLQYIKLLEE
A0A2P9BAA9	MKVHCYNILLFSLLLNTLLLSSSQVYNQRNHYNIPHLKNREPTKSYRSLCECELYTSIYDNDPEMKEIMDNFERQTSQRFEEYNERMIKKRKKCKEQWDKDNQKIILKDKIQKELTENLAALQTDISPNDIPTCVCGKSVADKVEKTCLECGYGLGGAVPELGLLCGYGAYELVQAAIVAAEKEAIAEGAKAGISEGIKVAIKGIKDAFDIDFLGGKTLELVITGKTFKNSTFFAEKMVDEYKTMCLTTTANDGRLICSYRSMFDGRFETTTVISENAKKAAINAGQAAERVTSETTKALTAEKTGEVTSASAIFSNPMVISFIVVVIIVIILLIIYLILRYRRKKKMKKKLQYIKLLKE
A0A2P9BC37	MKVHYFNILLFAVLLNILENTQKTPSITPRHIQTTRLLCECELFAPQNYDNDPEMKSVMQQFHDRTTQRFQEYDERLQEKRQICKDTCDKEIQKIILKDKIEKELTEMFVTLDTNIPTKDIPTCVCEKSLADKTEKFCHNCGYGLGSIAPNIGLLGGPANYGWKIATLASVKEFAEKAGAAKGAVAGKTAGKNAIIGALQEHFHINSLNATPLKSFFNSTAYTDVTKIASAIDTQMTNSCSAFVVETGNKAFCDVRITLNIVANPGKTMVKQETAITNAVTQLVEKAKFTANFKATEVSSATSSKIITKQTALIEAGFNSSTTSIYASIIVILIIVLIMVIIYLILRYRRKKKMKKKHLYIKLLEE
A0A2P9BCW9	ANTHKKPSITPRHIQTTRLLCECEIYMHNYDNDPEMKRVMQQFHDRTTQRFQEYDEKLREKRQICKEICDKEIQKIILKDKIEKELTEKLSTLDTNIATKDIPTCVCEKSLADKTEKFCHNCGYGLGSIAPNIGLLGGPAIYGWKIATLASVKEFAAKYGAAKGAVAGEAAGKNTIIGALQKFFHIHNLNGTSFQSFFKTTSYTDVPKIASAIDTQMDAFCGPFLDKTGYEAFCRLRESFNLVAVPGQSMGNQKTAITKGVTQLVGKAKGADELIATKVSSATYSKIINKQNALIEAGFDSSTTSIYVSIIVILIIVLIMVIIYLILRYRRKKKMKKKLLYIK
A0A2P9BF57	MKVYYINILLFAVPLNIMANTHNKPSITPRHIQTTRLLSECELFAPQNYDKDPEMKSVMQQFHDRTTQRFQEYDERLHEKLQICKDKCDKEIQKIILKDKIEKELTEKFSSLHTDIQSDDIPTCICEKSLADKVEKGCLRCGSILGAAMPELGSVGGNLLYALNQWKAYALLETTKYALAKGVAKGAIAGEAAGKNAIIGALKKYFYIDILNGTSLQSFFKTTPYNDVTTIATAIDTQMTSFCDPLLGKNGYEAFCGLRKSFKLVAIPGESMGDQKTEITKGVIQLVVKAKGTADFEAAQVSSATSSNIITKQNALIEAGFDSSTTSIYASIIVILIIVLIMVIIYLILRYRRKKKMKKKLLYIKLLEE
A0A2P9BFR8	MKVQYINILLFAVSLNILENTHKKPSITPRHIQTTRLLCECELYMSNYDNDPEMKYVMQNFDRQTSQRFREYGESMIKNRQKCKDQCDKDIEKIILKDKIEKELKEKLARLETNITTEDLPICECEKSISFKMENTCLGCGGVLGSGIAPSVGLFGTVAIDQWKNVAITAATKYALAEGAAKGAVAGEAAGKNTIIGALQKIFYLDNLNGTSLQSFFNSTPYTAVTKIASAIDTEMTTSCSSLSGEFGNKAFCGLRETFKTFAIPGKPPVDQKIEITKAVTEFVRKAKLTANFKANEVSSATYSKIITKQNALIEAGFDSSTTSIYASIIAIVIIVLIMVIIYFILRYRRKKKMKKKLQYIKLLEE
A0A2P9BGN2	MKMHYYKILLICLPLNILVLSSYVHSKNKLYMMPHTRTATSRVLSECDIETSIYDNDPDMKYVKENFDRQTSQRFEEYEERMIKKRQKCKEQCEKDIKQIILKDKIDKSVEEKIEKGCLRCGCGLGGIAAGVGIIGAIAVNEMKKAALVAAAQKGIDAGITAAINTLKTSLSIDILTKAQWMTIVTEENFMSATLLGESIRQLSDKICVTSKADLDSNKFCLLRNMGGRTFPSAIKGHAETAVKEAVEKYASVKNAEIELVNAASSTYYTAIIASVVAIVVIVLVMVIIYLILRYRRKKKTNKKLQYTKLLNQ
A0A2P9BI05	MKVHYINILLFAFPLNVLVHYQRNHMKTILHKLKTEPTKTHRTLCDCELYTPSNYENDPEMKELMENFNRQTSERFRQYDERVQYKRKQCKEQCDKDIQKIILKDKIGKQMAKQFSSLENNINNNDIPTCVCEKSIADRTEKFCLKCGYEIGGGMLQSFGLLGGIGEVALNAWKSGALLGAEKAAIAEGVAKGAVAGETAGKKVIIEVLQKFFFLDNLNGTSLQSFFNSTPYTAVTKISSAIDTQMYASCDAFSGKIGNEAFCGLRKTLNIVATPGKQSVEQKTALTKAVTQFVEKAKLTAKIQAAEVSSETSSKILTKQTALIEAGFDSSTTSIYASIIVILIIVLIMVIIYLILRYRRKKKMKKKLQYIKLLEE
A0A2P9BMJ8	MNVHYINILLLAVPLNILVNTHKKSFITPRHIETTRLLCECELYAPYIYDNDPEMKEVMESFNRQTSERLREYDERVQDKRKQCKEQCDRDIQKIILKDKIGKQMVEQFSSLENNVNTNDIPTCVCEKSMADRTEKFCLKCGYEIGGSMLQSFGLLGGIGEVALNAWKSGALAASEKAAIAEGAAKGAVAGEAAGKNVIIRLLQKFFHIHRLNKTSLQSFFNSTPYNEVTTISSAIDTQMTTSCDVFALETGNKAFCDLRETLNILANPGKQIVEQKTAITKEVIKFVEKAELTAKIQATKVSSETSSNIITKQTALIEAGFDSSTTSIYASIIVILIIVLIMVVIYLILRYRRKKKMKKKLQYIKLLEE
A0A2P9BMM6	MKVQYINILLFAVPFNILANIHKKPSIIPRHIKTTRLLCECELYIPNYDNDPEMKEVMQQFDRQTSQRFREYGKSMIKNRQKCKDQCDKDIEKIILKDKIEKELKEKLDTLETNITTEDLPICQCEKSLAFKMENTCLGCGGVLGSGIAPSVGLFGKVAIVQWKNAAITAATKYALAEGTAKGAVAGEAAGKNAIIGALQNHFHIYTLNETPLQSFFNSTLYTDITTITSTIDTEMTTSCNALLSNNGNAAICALREKLKIVAITGKPMVNQKTEITKLVTKLVEKAELTAKIQATEVSSKTSSKIIAKETALIEAGFNSSTTSIYASIIVILIIVLIMVIIYLILRYRRKKKMKKKLLYIKLLEE
A0A2P9BMS1	MKVHYFNILLFAVLLNILDNTHKNPSITPRHIQTTRLLCECELYVPNYDNDPETKSVMQQFLDRTTQRFQEYDEKLKEKRQICKDKCDKEIQKIILKDKIEKELTEKFVTLDTYIATKDIPTCVCEKSLADKTEKFCHNCGYGLGSIAPNIGLVGGPGIYGWKIAVLASVKEFAAKAGAAKGAVAAEAAGKKAIIGALQNFFRIDNLNGTPFQSFFNSTPYTDVPKIASAIDTQMTESCSSTLAKSGYEAFCGLRKTLKIIAEPGEPMVEQKTVITEGVTQLVIKAKGTADFEAARVSSGTSSKIITKGNALIEAGFNSSTTSIYASIIVILIIVLIMVIIYLILRYRRKKKMKKKLQYIKLLEE
A0A2P9BN62	MKVHYINILLFAVPLNILVTLCHVNTHKKLSTTTRHIQTTRLLCECELYMPNYDNDPEMKRVMQQFHDRTTQRFQEYDERLQEKRQICKDKYDKEIQKIILKDKIEKELTENFVTLDTNIATKDIPTCVCEKSLANKTEKFCHNCGYGLGSIAPNIGLLGGPGIYGWKIAALAYVKEFAAKVGAAEGAVAGEAAGKNAIIGALQHFFHIDRLNGTPFQSFFNSTPYTDVPKIASAIHVQMNKSCDALVVETANEAFCRFRVTYNLFAIPGKPTVDQKTVITKGVTELVRKAELTADLEGAKVSSATSSKIITKGNALIEAGFDSSTTSIYASIIVILIIVLIMVIIYLILRYRRKKKMKKKLLYIKLLEE
A0A2P9D1F7	MKVHYINILLFALPLNILVTLCQVNTQQNPSITPRHTPTTRLLCQCDLYMPNYDNDPQMKYVMDNFNKQTQQRFHEYDERMQSKRMQCKDRCDKEIQKIILKDKLEKQMAQQLTTLETKINTDDIPTCICEKSLADKTEKFCLNCGKNLGVAVPGLGGLGGYGAYELVKIAMTAAIAAAQKAGALAGEAAGIQEVITALNTSLNLDTFGGTTLNTVLNGNNFKNIPFLVELLKKDYHTVCGVANPDTNKVLCFYRSSVGDNVAYKFIESNVKSAVTSGTQAATTKTAEMTPTYITQEVSKVTSTGAILSNPIVIAFIVIVILIVTLLIIYLILRYRRKRKTNKKLQYIKLLKE
A0A2P9D3X5	MKQHYSNILLFAFLLNILVTSYHAHNNNNEPYITPRHTLIYTSRVLGESDIQSSNYDKDGDMKSVQEIFDQRTSQRFHEYDERLQDKRQKRKDERDKNIQQIIEKDKMEKSLAQKVEKGCLKCGCGLGGVAAGVGIFGAVSVNELTKAAMTAALASAEKAGAIAGKIVGDAKGMEIVILGLETLKADKLIPGTYKSFVATNHYTDVTGLVDIIDKNLSATCWASSSVNESICGLREKLGVIAQTGKEMVPQKAAIRRVLDQALQKATQSAKAAAEAATDEAKAAAIETNTGVVEAASSQLYSAIGYSVLAILIIVLIMVIIYLVLRYRRKKKMKKKAQYTKLLNQ
A0A2P9DCJ8	MKVHYINILLFALPLNILVNTHKKPSIAAPRHTHTNRSLFECELYAPANYDNDAQMKEVMDNFNKQIQQRFHEYDERMKTTRQKCKEQCDKEIQKIILKDKLGKEIMDKFATLQTDIHNDAIPTCIFEKSIADKVEKGCLRCGGILGTAVPELGAMGATALYGVVINVATKAGMKDALVGLESVPGLKVLLKDYFGKIVTSTNYSCKDALFKSINSIANPICSSGRGSTELYCRIKSSLEVMPSSRIENAISAAADMGAAAAKDAKLTALKTTFTWETFFSSPLGISLLVTVCIIILLSIIYLILCYGRKKKMKKKLKYIKLLKE
A0A2P9DE77	MNVHYINILLFAFLLNILEHNKRNHKSPTPSHTPTTRLLCECELYAPANYDSDPQMKKIMQQFEDRTSQSFEEYDDRMKTTRKKCKEQCDKEIQKIILKDKLEKQMAEQLTTLETKINTNDIPTCVCEKSLADKTEKFCLNCGMNVGGGVTLSSGVLGEIGGLAVNAWKDAAIIAAKEAAEKAGAAQGAIEGLKAGNNAIIGALQQHFHIDNLNSTTLQSFFTTTRYNDVTTIATAIDTKMSAACSTSSTGNDAFCGLRVTLNIVANPGQEMVPQKTAITKGVTQFVEKATQAADYVTKTTTDKVTAQLTAQKTALIEGGFDSSITSINAAIIAIVVIILILVIIYLILRYRRKKKMKKKLQYIKLLEE
A0A2P9DHF2	MKVHYINILLFALPLNILVSSPHKKSRTTPKIPITRLLCEYDLYMPNYDSDPQMKNVMDNFNKQTQKRFHEYDNRMKEKRKQCKEQCDKESQKIILKDKIEKELTETLTTLDTNITTENIPTCICEKSMTDKVEKGCLRCGSVLGGGVAPSVGILGGIGEAAMSAWKFAALNTAAKYAMKEGLAFGKIIGEAKGMEVIIGAFEEHLSICKLKGITLKSFFRLTPYNDIKTIASVIDTEMNATCWNMANAKDAICVLRGKLNLAAVPGQGYVDQETAITNGVKYFVGKAEEAAAVVKNSTTKGVADIIKRQQTSEIAATYMGNQTIIIASIIAIVVIVLIMVIIYLILRYRRKKKMKKKLQYIKLLEE
A0A2P9DMB4	MKLHCPNILLFALPLNIFVSLSSYVHNKNNPYITARRTPIYTSRVLSECDTQSSIYDYYEDMKSVKENFDRQTSQRFQEYEERMKEQRQKRKEERDKNIEQIIKKDKMEKSLEEKVEKGCLRCGCALGGGVLPVWGLVSGLWYATWSQYVTQKALQAGIEKGMATVVTQLKEVANEFVSIKIDILKMINAETYHSAQSLTTSIYGATQKACAGNIAQTPSICVKRGLGGTPFWYSEKVLDATREGISVAKSAEKAVITAENAKSTYLFSAIGYSVLAILIIVLVMLIIYLVLRYRRKKKMTKKAQYTKLLNQ
A0A2P9DU35	MNVHYINILLFSFPLNILVNTHKKNTFNTHHTQTNRSLCECELYAPVNYDNDPEMKSVMDYFERQSSQRFHEYDERMKSTRQKCKEQCDKQIQKIILKDKLEKELMDKFAMLQTDIQSDAIPTCVCEKSLADKVEKGCLRCTQNLGGILAPSSGVLAGIAEGALSVWKPAALKAAAKYAMKEGLAFGKIIGEAKGKEVIIGALETNLSICKLNGIPLKSFFRLTPYNDVKTIASAIDTEMTASCGEAVTGGNQALCRVRETLNSVAQRSGTLLDQKAVITKGVNEFVEKAEEAATLVKNSTTKEVADIIKRQQTSEIAATYMVNQTAIIASIVAIVVIVLIMVIIYLILRYRRKKKMKKKLQYIKLLEE
A0A2P9GT39	MKLHYSKILLFFLSLNILVTLLSNVHNKNKPYITPHHTQTNRSLCECDAQSSIYDNDVEIKSVKEIFDRQTSQRFEEYEECMKGKRQKRKEERDKNIQKIIEKDKMEKSLAEKVEKVCLRCGCGLGGVAAGVGIFGAVAVKELTKAAMAAALAAAQKAGVAAGKAAGIETGKNTVIGALQEHFYIYKLKGTTLQSFFISTSYNDVTTIASAIDTQMNASCGVTVPVGNKAFCGLRKELGLEAVTGGPKVDQKATITKMIERLVKKATETADFKAAEVATSETAIIQGAQKEAIEAASTHLYSAIGYSVLSILIIVLIMIIIYLVLRHRRKKKMKKKAQYTKLLNQ
A0A2P9GTZ4	MEIKVLYRVHNQRNYKNTTLHTHTNRSLCECDTYMSNYYNDPQMKEVMDNFNKQTQQRFHEYDERKEKKERNVKIRAYGAHSMVQIAMTAAITASEKAGAIAGAAADNLGGSTLNTVLNGNHFKNVNFIVELIKNKYNTVCKVADADLDKLLCLYRSIDGDNVAYKLIETNVESAVTSGTKAAPSKTAEMTPIYTTKEVSKVTSTGAILSNRIIVSFIVIKNRYYVFGILDVGRKFGTCTVFL
Q2XRC4	RLLCECELYMPNYDNDPEMKRVMQQFHDRTKQRFQEYDEMLQEKRQICRDTCDKEIQKIILKDKIEKELTEKFVALDTNITTKDIPTCVCEKSSAEKTEKFCHNCGYALGSIAPNIGLLGGPGIYGWKIATLAFVKEFAAEAGAAKGAVAGEAAGKNTIIGALKTYFHIDNLNGTPLQLFFNSTSYSDVTTIVSAIDSQMNTSCDVFAVNIDNDTICALRETFKTFATPGKPPVDQKTAITKGVIQFVGKAKGADELIATKVSSETSSRIITKGNALIEAGFDSSTTSIYASIIVILIIVLIMVIIYLILRYRRKKKMKKKLQ
Q8I211	MKVHYINILLFALPLYILDHKQRNHNSTTYHASKTKSIKTHRSLCECELYAPSDYDNDAEMIRVMQQFHDRTTQRFQEYDERLQENRQIYKDTCDKEIQKIILKDKIEKELTEKFSALHTDIQSDGIPTCICEKSLADKVEKVCLRCGSILGAAMPEVGSIGGGLLYALNAWKTDAIAAATKAAMIEGAAQGAVAGEAAGRNAIIGALKRYFHIDNLNGTSLKSFFNSTSYSDVTTIASAIDTQMTASCDAFSGKIVNQAFCDVRKTLRIVADPGKSFVKQKDAITGAVTQLVEKAKDTASFKATEVSSATSSKIITKQNALIEAGFDSSTTSIYASIIVILIIVLIMVIIYLILRYRRKKKMKKKLQYIKLLEE
Q8I212	MKIHYTNILLFPLKLNILVNTHKKPSISPHHIQTTRLLCECELYMSNYDNDPEMKSVMQQFHDCTTQRFQEYDERLQEKRQICKDKCDKEIQKIILKDKIEKELTEKFSSLHTDIQGDDIPTCICEKSLADKVEKGCLRCAQNLGGIVVPSSGVLGEIAAFAVNAWKTTEIAAATELAKQAGAAAGKIAGEAMGVKTIIRIFEKIFSIDKLKGTTLKSFFTTTRYNDVKTIASVIDTEMNTSCVLNSFGNHAICGLRTKLDLVAKPGQVMVIQKDAITRMITDVVHKAEITAEAAKTQVAASKTAAAIKTNIEAIEAATTPYYTPIIASIVAVVVIILIMVIIYLILRYRRKKKMKKKLQYIKLLEV
Q8IJ06	MKFNYTNIILFSLSLNILLLSSRVYNKRNHKSIILHTSNENPIKTHRSLCECELYSPTNYDSDPEMKRVMQQFHDRTTQRFHEYDERMKTTRQECKEQCDKEIQKIILKDRLEKELMDKFATLHTDIQSDAIPTCVCEKSLADKTEKFCLNCGVQLGGGVLQASGLLGGIGQLGLDAWKAAALVTAKELAEKAGAAAGLKAGDIHGMKIVIEGLKALKVDTLKSGIFNSFVNNSHYTEVTGLAIAIDTEMNEVCSATYIGIHPICVVREKLGVIPKAGGTMVKQKDAITNVLKQALEKATQSAEALSETTAEDVAAKLTAQKTGAINTIFMSNQTAIIASIVAIVVIVLIMVIIYLILRYRRKKKMKKKLQYIKLLEE
Q8IM82	MKDHYINILLFALPLNILVYNQRNYYITPRHTETNRSLCECELYSPTNYDSDPEMKRVMQQFVDRTTQRFHEYDESLQSKRKQCKDQCDKEIQKIILKDKIEKEFTEKLSTLQTDITTKDIPTCVCEKSLADKMEKVCLKCAQNLGGIVAPSTGVLGEIAALAVNAWKTTALKNAIAAAQKAGDAAGKIAGESKGVETIIGILEQYYSIYELKGTPLKSFFATTHYTDISNIATVIDTELNTSCGLNSLANQAICGLRTKLGLVAKPGQVMVTQKEAITKMITNVVHKSEITAEAAKTEVAATKTAAAIKMNTEAIEAATTPYYTPIIASIVAIVVIVLIMVIIYLILRYRRKKKMKKKLQYIKLLN
W4I6U9	MHNYDNDPEMKKVMQQFHDRTTQRFQEYDERLQEKRRICKDTCDKEIQKIILKDKLEKELTEKFVTLDTNIATKDIPTCVCEESLADKTEKFCHNCGYGLGSIAPNIGLLGGPGIYGWKIAVLESVKEFAAKAGAAKGAVAGEAAGKNAIIGALKTYFHIDNLNGTLLQSFFNSTPYTDVPTIATAIDTQMNASCSATLGGTFNQAFCGLRVKLNIAATPGKPMVDQKTVITEVVTEFVRKAKLTADLEGAKVSSATSSKIIANETALIEAGFNSSTTSIYASIIVILIIVLIMVIIYLILRYRRKKKMKKKLQYIKLLEE
W4IIB0	MKIHYTNILLFPLKLNILVNTHKKPHTTARHTQKITTTRSLSECELYAPVNYDKDPQMTKIMENFNKQTQQRFHEYDERMKTTRQKCKEKCDKEIQKIILKDKLEKELTEKFATLQTDIHSDAIPTCICKKSLADKTEKFCHNCGYGLGSIAPNIGLLGGPGIYGWKIATLTFVKEFAAEAGAAQGAIAGEAAGKKAIIGGLRNFFYIDNLNGTPLQLFFNSTSYTDVPKIASAIDTEMTASCSSTLAKSGYESFCALRETFKKFATSGKPPVDQKTAITKGVTEFVRKAKGADELIATEVSSGTSSKIITKGNALIEAGFDSSTTSIYASIIVILIIVLIMVIIYLILRYRRKKQMKKKLQYIKLLEE
W4IIG3	MKEVMQQFDRQSSQRFLEYDEHMQEKRRKCKEQCDKDIQKIILKDRIEKELTERLTTLETNIGTNDIPTCVCEKSVADKVEKTCFRCGSVFGGGIAPSVGLLGGIGEAAISAWKPKAIAAAIVSAKKAGAAEGAIAGNAHGMKIVISFLKQGGVDELIPEIYKTFVATNRYADVINLASAIDAQMDASCGLSTIGTPPICVVRGKLGVISNPGGIIVKQKDAIIKVLDRALKKATQSAQELSEITAKDVAADLTAEKTNLINTIYGSWETTIIAAVIAIVVIVLIMVIIYLILRYRRKKKMKKKLQYIKLLEE
W4IJV1	LNEKFSLLHTDIQSDDIPTCICEKSLADKTEKFCLNCGVQLGGGVLQASGLLGGIGQLGLDAWKAAALVTAKKLAAEAGAAAGLKAGDALGMKIVIKGLKALKVDTLKSGIYKTFVTTKRYSEVTGLVDIIDTEMNKVCSVTYVGDQSICAVRNALGVIPKPGGTMVNQKDAITNVVTDFVDKAKLSADTEAANVIKATSSKIIAKQTTAINSTYASYEITIIASIIAILIIVLIMKKEIEEKTPIYKIIRRIDMITLSYS
W4IYS7	MLANTHKKPSITPRHIQTNRLLCECELYMSNYDNDPEMKRVMQQFHDRTTQRFQEYDERLQEKRQICKDTCDKEIQKIILKDKLEKELTEKFVALDTNITTKDIPTCVCEKSLADKTEKFCHNCGYGLGSIAPNIGLLGGPGIYGWKIAVFASVKEFAAKYGAAKGAVAGDAAGKNTIIGALQKYFKIHSLNGTSLKSFFNSTSYSDVTTIASAIDTEMSTSCGLSGEVVNEALCAFRETFKKFATSGKPPLDQKTAITKGVIQFVGKAKGADELIATKVSSETSSRIITKGNALIEAGFDSSTTSIYASIIVILIIVLIMVIIYLILRYRRKKKMKKKLQYIKLLEE
W4J235	MDSTSTIANKIEAYLGAKSDDSKIDELLKADPSEVQYYRSGGDGYYLKNNICKITVNHSDSGTNDPCDSIPPPYGDNDQWKCAIILSKVSEKPENVFVPPRRQHMCIKNLEKLNVDKIRDKHAFLADVLLTARKEGERIVQNHPDTNSSNVCNALERSFADIADIIRGTDLWKGTNSNLEKNLKQMFKNILEKGSTIQSNYSKDQNYRKLREDWWNANRQKVWEVITCGARSNDLLIKRGWTTSGKSNGDNKLELCRKCGHYEKEVPTKLDYVPQFLRWLTEWIEDLYREKQNLIDDMERHREECTRKNVDSKEGTSYCSTCKDKCKKYCECVKKWKTEWENQENKYKDLYKKDKRKKSSAKHASRYDDYVKDFFEKLNEANYKSLDDYIKGDPYFAEY…
W4J488	MKVHYINILMLADPLNILVYNQRNHKTITHHTPNESPIKTHRSLCECELYVPQNYDNDPEMKSVMKNFDRQTSERLREYDERMNKNRKKCKDQCDKDIQKIILKDKIEKELKEKLATLETNINTKDLPICECEKSLTDKVEKGCLGCGLLGSGIAPNVGLFGEVALGAWKTAALVTAKKLAAEAGAAAGLKAGDALGMEIVTLGLKSLKVDTLKSGIFKSFVTTSRYTEVTGLVNIIDTQINDACSPFSIVKEAICALRENFGLEAVPGGRQVEQIDVIRRVLNEALKKATSSANAKATQVAATKTAAFETAQKGAIEAASTQFYTTIAYSITAILIIVLIMVIIYLILRYRRKKKMKKKLQYIKLLEK
W4J5N0	MKVHYINILLLALSLNILVRSQKNPSITPPHTKTNRSLCEYDLYIPNYDNDPQMKRVMQKFHDRTTQRFQEYDERLQEKRQIYKDQCDKEIQKIILKDKIEKELMDKFATLQTDIQSDAIPTCICEKSLADKVEKGCLRCAQNLGGIVVPSSGVLGEIAAFAVNAWKTTEIAAATELAKQAGAAAGIKAGKAVGVKTIIRILEKYYSIYELNGTSLKSFFTTTRYNDITTIVGVIDTELNTSCVLNSFDNQAICGLRKTLKIIAEPGKPKVEQIDAITRMITNVVHKSEITAEAAKTEVAATKTAAAIKMNTEAIEAATTPYYTPIIASIVAIVVIVLIMVIIYLVLRYRRKKKMKKKLHYIKLLEE
W4J653	MAPKGRSTNEIELSARDVLENIGIGIYKEEKKKTETYESDLIGKLSKAEFLDGLYRATGGTVRPGPSHFSQLDYRYHTNNTIYSGDERNPCYGREKNRFSESQEYGCSNIYIKGNENNLNGTACAPPRRRHICDQNLEFLDNPHTDDTDDLLGNVLVTAKYEGESIVKNHPDKKNNGNKSGICTSLARSFADIGDIVRGRDMFKSNEKVEIGLKKVFDKIYAKLGTEGKKYYNDGTGNYVKLREDWWKVNRDQVWKALTCYAPNNANYFIGSGNKSKSFSDHKCGHGDKDVPTNLDYVPQFLRWYDEWAEDFCRIRKIKMDKIKKECRDEKKKKYCSGDGYDCTKTDISRNIFYMDLNCPHCENACSNYTKWIENQKKQFHKQKKKYMNEIDMNTYTSK…
W4J6S9	MKLHYSKLLLFSLLLNILAHNKNKPYLKTHHTSTTTSRVLSECDIHMPNYDKDPDMKSVKENFDRQTSQRFEEYEERMREKRQKCKEQCDKDIQQIILKDKIEKSLEEKVEKGCLRCGCGLGGVATSVGIIGPVAVKGLENAALLAAAQKGIATGIDKAIEGLKIKFDLEKLSGVSLNTILNAKNFKHPMILGQLVQREYNAICESDPSNSVNALCIYRRSLNSETYKLIATDAQTVALDAGKAAAEAEEAEIILANAESSYLYGAIGYSVLVILIILLVMIIIYLILRYRRKKKMNKKEQYTKLLSK
W4J6U5	MKEIMHDFDRQTSQRFEEYNERAAAGIVEGIKIAIKGIKGAFDIDFLSGKTFEEVITGKTFNNSAFVVDKILQEYNTMCVSTNAYQGKLFCNYGSMFGENVDNITAISANAKRAVIKAGEAAAKTTTETTKVLTAEKTGEVTNFLSGKTLAEVITGKTFNNSTFFVDKILQEYNTMCVSSTTYQGKLICSLRSLTRWNVEPTTVISANAKQAAINAGKAAERVTAETTKALTAEKTGEVTSTSAIFSNPMVISFIVVVIIVIILLIIYLILRYRRKKKMKRKLQYIKLLKE
W7FKA1	MPNYDNDPEMKRVMQQFHDRTKQRFQEYDEMLQEKRQICKDTCDKEIQKIILKDKIEKELTEKFVALDTNITTKDIPTCVCEKSSAEKTEKFCHNCGYALGSIAPNIGLLGGPGIYGWKIATLAFVKEFAAEAGAAKGAVAGEAAGKNTIIGALKTYFHIDNLNGTPLQLFFNSTSYSDVTTIVSAIDSQMNTSCDVFAVNIDNDTICALRETFKTFATPGKPPVDQKTAITKGVIQFVGKAKGADELIATKVSSETSSRIITKGNALIEAGFDSSTTSIYASIIVILIIVLIMKKKNEEKTTIHKTIRRIDIIILCYS
W7FM46	MKIHYTNILLFPLKLNILVNTHKKPHTTARHTQKIPTTRSLSECELYAPVNYYSDPQMKEVMDNFNKQTQQRFHEYDERMKTTRQKCKEKCDKEIQKIILKDKLEKELTEKFATLQTDIQSDAIPTCVCEKSVTDKVEKGCLRCGSVLGGGVMPGFGAIGGTALYALNQLKPTAIAAATEYALAEGAAKGAVAGEAAGKSAIIGALREYFKIHRLNGTSLQSFFKTTPYNDVTTIATAIDTDMTTLCDAFLEKFVNQAFCDVRIRLNIVANPGKPMVQQKTAITEGVNQLVRKAKGAADLISNEVSSATSSKIITKQTALIEAGFNSSTTSIYASIIVILIIVLIMVIIYLILRYRRKKKLKKKLQYIKLLEE
W7FVJ8	MKVHYINILLFALPLYILDHKQRNHNSTTYHASKTKSIKTHRSLCECELYAPSDYDNDAEMIRVMQQFHDRTTQRFQEYDERLQENRQIYKDTCDKEIQKIILKDKIEKELTEKFSALHTDIQSDGIPTSICEKSLADKVEKVCLRCGSILGAAMPEVGSIGGGLLYALNAWKTDAIAAATKAAMIEGAAQGAVAGEAAGRNAIIGALKRYFHIDNLNGTSLKSFFNSTSYSDVTTIASAIDTQMTASCDAFSGKIVNQAFCDVRKTLRIVADPGKSFVKQIIHKGDKYVYT
W7FWW8	MKVHYINILLFAVPLNIMVNTHKKPSIKPRHIQTTRLLSECELFAPQNYDNDPEMKSVMQQFHDHTTQRFQEYDERLHEKRQICKDNCDKEIQKIILKDKIEKELTEKFVTLDTNISTKDIPTCVCEKSLADKTETFCHNCGYGLGSIAPNIGLLGGPGIYAWKIATLASVKEFAAKTGAAKGAAAGLEAGKEAIIGALQKYFKIYNLNGTSFQSFFKTTAYTDISKIVSVIDTEMSTSCGLSANNGNAPICALRTKLDLVAKPGHVMVDQKAAITKEITKFVGKAKGTANFKAAQVSSETSSNIITKQTDVINTIYMSNQTAIIASIIAIIIIVLIMVIIYLILRYRRKKKMKKKLQYIKLLQE
W7G473	MKVHYINILLFAFPLNILVYNQMNHKSTTHHTPKVPTTRLLCGCELYIPNYDNDPEMKSVMQQFHDRTTQRFQEYDERLQEKRQICKDKCDKEIQKIILKDKLEKELMDKFATLQTDIQNDGIPTCICEKSLADKVEKGCLRCAQNLGGIVVPSSGVLGEIAAFAVNAWKSEAIAAATELAKQAGAAAGIKAGKAVGVKTIIRILEEMFSIDKLNGTSLKSFFTTTRYNDITTIVGVIDTELNTSCGLNSFANQAICGLRAKLGLEAVPGKPMVEQIDAITRMITNVVHKSEITAEAAKTEVAATKTAAAIKMNTEAIEAATTPYYTPIIASIVAIVVIVLIMVIIYLILRYRRKKKMKKKLQYIKLLEE
W7JIG1	MKVHYINILLFALPLYILDHKQRNHNSTTYHASKTKSIKTHRSLCECELYAPSDYDNDAEMIRVMQQFHDRTTQRFQEYDERLQENRQIYKDTCDKEIQKIILKDKIEKELTEKFSALHTDIQSDGIPTSICEKSLADKVEKVCLRCGSILGAAMPEVGSIGGGLLYALNAWKTDAIAAATKAAMIEGAAQGAVAGEAAGRNAIIGALKRYFHIDNLNGTSLKSFFNSTSYSDVTTIASAIDTQMTASCDAFSGKIVNQAFCDVRKTLRIVADPGKSFVKQKDAITGAVTQLVEKAKDTASFKATEVSSATSSKIITKQNALIEAGFDSSTTSIYASIIVILIIVLIMVIIYLILRYRRKKKMKKKLQYIKLLEE
W7JK72	MKVHYINILLFALPLNILVYNQRNYYITPRHTETNRSLCECELYSPANYDSDPEMKRVMQQFEDRTTQRFHEYDERMKTTRQKCKDKYDKEIQNIILKDKIEKQMAQQLTTLETKITTEDIPTCICEKSLADKTEKFCLNCGVQLGGGVMPSIGLLGGIGQLGLDAWKAAALVTAKELAEKAGAAAGLKAGDALGMEIVTLGLRLLKVDTFKSGIYKTFVTTKRYSEVTGLVDIIDTQINASCNSLSANKGNAAICALRGKLGVEAVPGGTMVNQKDAITNMLNEALKKATKSAEELSRTTAENVAAELTAQKTGAINTIFMSKQTAIIASIVAIVVIVLIMVIIYLILRYRRKKKMKKKLQYIKLLEE
W7JN82	MYNFSCCKRKQCKDQCDKEIQKIILKDKIEKEFTEKLSTLQTDITTKDIPTCVCEKSLADKMEKVCLKCAQNLGGIVAPSTGVLGEIAALAVNAWKTTALKNAIAAAQKAGDAAGKIAGESKGVETIIGILEQYYSIYELKGTPLKSFFATTHYTDISNIATVIDTELNTSCGLNSLANQAICGLRTKLGLVAKPGQVMVTQKEAITKMITNVVHKSEITAEAAKTEVAATKTAAAIKMNTEAIEAATTPYYTPIIASIVAIVVIVLIMVIIYLILRYRRKKKMKKKLQYIKLLN
W7K133	MKVHYINILLFALPLYILDHKQRNHNSTTYHASKTKSIKTHRSLCECELYAPSDYDNDAEMIRVMQQFHDRTTQRFQEYDERLQENRQIYKDTCDKEIQKIILKDKIEKELTEKFSALHTDIQSDGIPTCICEKSLADKVEKVCLRCGSILGAAMPEVGSIGGGLLYALNAWKTDAIAAATKAAMIEGAAQGAVAGEAAGRNAIIGALKRYFHIDNLNGTSLKSFFNSTSYSDVTTIASAIDTQMTASCDAFSGKIVNQAFCDVRKTLRIVADPGKSFVKQKDAITGAVTQLVEKAKDTASFKATEVSSATSSKIITKQNALIEAGFDSSTTSIYASIIVILIIVLIMVIIYLILRYRRKKKMKKKLQYIKLLEE
W7KC59	MSNYDNDPEMKSVMQQFHDCTTQRFQEYDERLQEKRQICKDKCDKEIQKIILKDKIEKELTEKFSSLHTDIQGDDIPTCICEKSLADKVEKGCLRCAQNLGGIVVPSSGVLGEIAAFAVNAWKTTEIAAATELAKQAGAAAGKIAGEAMGVKTIIRIFEKIFSIDKLKGTTLKSFFTTTRYNDVKTIASVIDTEMNTSCVLNSFGNHAICGLRTKLDLVAKPGQVMVIQKDAITRMITDVVHKAEITAEAAKTQVAASKTAAAIKTNIEAIEAATTPYYTPIIASIVAVVVIILIMVIIYLILRYRRKKKMKKKLQYIKLLEV
