# Supplementary material for: Structural basis of LAIR1 targeting by polymorphic Plasmodium RIFINs
Source: Nat Commun. 2021 Jul 9;12:4226. doi: 10.1038/s41467-021-24291-6 (PMC8270905; doi:10.1038/s41467-021-24291-6)
Supplement: Supplementary file 5 — Source Data [file 41467_2021_24291_MOESM5_ESM.xlsx]

## Sheet: Figure 2c
Firuge 2c.	SDS-PAGE of RIFIN-V2 pulldown by Fc-tagged LAIR1 with various mutations, using protein A resin.
						Lanes from left to right:
						1. Ladder
						2. Native LAIR1 + RIFIN-V2
						3. LAIR1 T151L + RIFIN-V2
						4. LAIR1 N153S + RIFIN-V2
						5. LAIR1 151.153 + RIFIN-V2
						6. LAIR1 151.153.190.191 + RIFIN-V2
						7. LAIR1 151.153.161.190.191 + RIFIN-V2
						8. MGD21 LAIR1 + RIFIN-V2
						RIFIN imput control with the samples from left to right same as in the above gel.
	LAIR1 deglycosylation by EndoH
							Lanes from left to right:
							1. blank
							2. Native LAIR1
							3. LAIR1 T151L
							4. LAIR1 N153S
							5. LAIR1 151.153
							6. molecular markers
							7. Native LAIR1 + EndoH
							8. LAIR1 T151L + EndoH
							9. LAIR1 N153S + EndoH
							10. LAIR1 151.153 + EndoH
							11. molecular markers

## Sheet: Figure 3b
Figure 3b.	Binding of two new PF3D7 RIFINs to LAIR1MGD21.
					The last three lanes from left to right:
					PF3D7_0100200
					PF3D7_0401300
					PF3D7_0401200
					The leftmost is the molecular markers; the next three lanes are not related to Figure 3b.

## Sheet: Figure 3e
Figure 3e.	Co-IP with mutants in RIFIN-V2 conserved residues.
	Pulldown of LAIR1 by RIFIN mutants with Fc tag, using protein A resin.
						From left to right:
						markers, wt, m1, m2, m3, m4
						The other lanes are not related to Figure 3e.

## Sheet: Fig 4c, Suppl Fig. 6
Figure 4c.	Co-IP of the LAIR1 domain of MGD21 with RIFIN-V2-Fc with Protein A resin, also related to Supplementary Figure 6.
	RIFIN IDs are as labeled on top of the gels. Lanes not labeled are not related to Figure 4c.
	Two gels have no markers, but the RIFIN-V2 and LAIR1 bands can be easily inferred from the pattern of protein bands.

## Sheet: Figure S7a
Figure S7a.	Co-immunoprecipitation showing LAIR1-binding by three non-3D7 RIFINs.
						Lanes from left to right:
						1. Marker
						2. PF3D7_1040300
						3. ETW15147.1_FVO
						4. ETW19990.1
						5. ETW43941.1
						6. KNG75491.1_IGH-CR14
						7. KNG75836.1
						8. KOB85271.1_Dd2
						9. CDO61877.1
						10. Marker
